# Supplementary material for: Design, Synthesis, and Antimalarial Evaluation of New Spiroacridine Derivatives
Source: Antibiotics (Basel). 2025 Dec 2;14(12):1214. doi: 10.3390/antibiotics14121214 (PMC12730060; doi:10.3390/antibiotics14121214)
Supplement: Supplementary file 1 [file antibiotics-14-01214-s001.zip]

Archive with 1 entries (1 files):
- antibiotics-3933808-supplementary.pdf
